# Supplementary material for: Synthesis of Deuterium-Labeled Vitamin D Metabolites as Internal Standards for LC-MS Analysis
Source: Molecules. 2022 Apr 9;27(8):2427. doi: 10.3390/molecules27082427 (PMC9025501; doi:10.3390/molecules27082427)
Supplement: Supplementary file 1 [file molecules-27-02427-s001.zip]

Archive with 1 entries (1 files):
- molecules-1665794-supplementary.pdf
